# Supplementary material for: Clinical and biochemical footprints of inherited metabolic diseases. XV. Epilepsies
Source: Mol Genet Metab. Author manuscript; Available in PMC 2025 Jan 22. (PMC11753621; doi:10.1016/j.ymgme.2023.107690)
Supplement: 1 [file NIHMS2044631-supplement-1.xlsx]

## Sheet: Tabelle1
Supplementary Table 1. List of IMDs presenting with epilepsies, treatablilty, laboratory investigations, OMIM references and IEMbase IDs.
Disorder (n=256)	Gene	Inheritance	Neonatal seizures	Infantile spasms	Myoclonic seizures	Specific EEG pattern	Drug-resistant epilepsy	Treatable epilepsies	Laboratory investigations	OMIM	IEMcode
INTERMEDIARY METABOLISM: NUTRIENTS (n=39)
Urea cycle disorders and inherited hyperammonemias
Glutamate dehydrogenase superactivity	GLUD1	AD				EEG, abnormal	Drug-resistant epilepsy		Ammonia (B), ASAT/ALAT (P), Urea (P), Amino acids (P), Orotic acid (U)	606762	IEM0165
Carbamoyl phosphate synthetase I deficiency	CPS1	AR						Treatable	Ammonia (B), ASAT/ALAT (P), Urea (P), Amino acids (P), Orotic acid (U)	237300	IEM0057
Ornithine transcarbamylase deficiency	OTC	XL						Treatable	Ammonia (B), ASAT/ALAT (P), Urea (P), Amino acids (P), Orotic acid (U)	311250	IEM0058
Argininosuccinate synthetase deficiency	ASS1	AR	Neonatal seizures			Burst-suppression patten	Drug-resistant epilepsy		Ammonia (B), ASAT/ALAT (P), Urea (P), Amino acids (P), Orotic acid (U)	215700	IEM0059
Arginase 1 deficiency	ARG1	AR						Treatable	Ammonia (P); Amino acids (P); Purines and pyrimidines (U)	207800	IEM0061
Organic acidurias
Propionic acidemia due to propionyl-CoA carboxylase subunit alpha deficiency	PCCA	AR	Neonatal seizures			Comb-like rhythm	Drug-resistant epilepsy		Acyglycines (U), Amino acids (P), Organic acids (U), Acylcarnitines (P,DBS)	232000	IEM0124
Propionic acidemia due to propionyl-CoA carboxylase subunit beta deficiency	PCCB	AR	Neonatal seizures			Comb-like rhythm	Drug-resistant epilepsy		Acyglycines (U), Amino acids (P), Organic acids (U), Acylcarnitines (P,DBS)	232000	IEM0125
Methylmalonic aciduria due to methylmalonyl-CoA mutase deficiency	MMUT	AR	Neonatal seizures				Drug-resistant epilepsy		Amino acids (P); Organic acids (U); Acylcarnitines (U, P, DBS); Anion gap	251000	IEM0127
Malonyl-CoA decarboxylase deficiency	MLYCD	AR	Neonatal seizures				Drug-resistant epilepsy		Organic acids (U), Acylcarnitines (DBS, P), Lactate (P), Glucose (S), Lipid panel (S)	248360	IEM0129
Disorders of branched-chain amino acid metabolism			Neonatal seizures
Branched-chain ketoacid dehydrogenase E1 alpha deficiency MSUD1a	BCKDHA	AR	Neonatal seizures			Comb-like rhythm	Drug-resistant epilepsy		Amino acids (P), Organic acids (U)	248600	IEM0108
Branched-chain ketoacid dehydrogenase E1 beta deficiency MSUD1b	BCKDHB	AR	Neonatal seizures			Comb-like rhythm	Drug-resistant epilepsy		Amino acids (P), Organic acids (U)	248600	IEM0109
Dihydrolipoyl transacylase deficiency MSUD2	DBT	AR				Comb-like rhythm	Drug-resistant epilepsy		Amino acids (P), Organic acids (U), Acylcarnitines (DBS, P), Acylglycines (U), ASAT/ALAT (P), CK (P), Lactate (P), Ammonia (P), Glucose (S), Urinalysis	248600	IEM0110
Disorders of phenylalanine metabolism
Phenylalanine hydroxylase deficiency Classic PKU (late diagnosed, untreated)	PAH	AR			Myoclonic seizures			Treatable	Amino acids (P)	261600	IEM0082
Disorders of the metabolism of sulfur-containing amino acids and hydrogen sulfide
Cystathionine beta-synthase deficiency Classical homocystinuria	CBS	AR						Treatable	SAM & SAH (P), Amino acids (P)	236200	IEM0102
Isolated sulfite oxidase deficiency	SUOX	AR	Neonatal seizures				Drug-resistant epilepsy		a-aminosemialdehyde (CSF), PLP (CSF), Sulfite (U), Amino acids (P)	272300	IEM0105
Disorders of glycine and serine metabolism
Nonketotic hyperglycinemia due to glycine decarboxylase deficiency	GLDC	AR	Hiccups	Infantile spasms	Myoclonic seizures	Hypsarrhythmia (EEG) Burst-suppression (EEG)		Treatable	Amino acids (P, CSF)	238300	IEM0185
3-phosphoglycerate dehydrogenase deficiency	PHGDH	AR	Neonatal seizures	Infantile spasms	Myoclonic seizures	Hypsarrhythmia (EEG)	Drug-resistant epilepsy		5-Methyl-THF (CSF), Amino acids (P)	606879;601851	IEM0181
Phosphoserine aminotransferase deficiency	PSAT1	AR	Neonatal seizures					Treatable	Amino acids (P, CSF)	610992;610936	IEM0182
Nonketotic hyperglycinemia due to aminomethyltransferase deficiency	AMT	AR	Hiccups	Infantile spasms	Myoclonic seizures	Hypsarrhythmia (EEG) Burst-suppression (EEG)	Drug-resistant epilepsy		Amino acids (P, CSF)	605899	IEM0186
Phosphoserine phosphatase deficiency	PSPH	AR					Drug-resistant epilepsy	Treatable	Amino acids (P, CSF)	614023	IEM0183
ASCT1 transporter deficiency	SLC1A4	AR		Infantile spasms		Hypsarrhythmia (EEG) Epileptic spikes (EEG)	Drug-resistant epilepsy		DNA	616657	IEM0184
Disorders of ornithine, proline and hydroxyproline metabolism
Pyrroline-5-carboxylate dehydrogenase deficiency Hyperprolinemia type 2	ALDH4A1	AR					Drug-resistant epilepsy		Amino acids (P, U); B6 vitaminers (U)	239510	IEM0142
Disorders of lysine, hydroxylysine, and tryptophan metabolism
Hydroxylysinuria	HYKK	AD			Myoclonic epilepsy		Drug-resistant epilepsy		Hydroxylysine (U)	614681	IEM1111
Disorders of glutamate/glutamine and aspartate/asparagine metabolism
Glutamine synthetase deficiency	GLUL	AR	Neonatal seizures			EEG, abnormal	Epilepsy, intractable		Amino acids (P, CSF); Ammonia (B)	610015	IEM0179
Asparagine synthetase deficiency	ASNS	AR	Neonatal eizures	Infantile spasms		Hypsarrhythmia (EEG) Burst-suppression (EEG)	Drug-resistant epilepsy		Amino acids (P)	615574	IEM0180
Glutaminase deficiency	GLS	AR	Neonatal seizures			Burst-suppression (EEG)	Drug-resistant epilepsy		Amino acids (U, CSF)	618328	IEM1083
Disorders of amino acid transport
Nephropathic cystinosis	CTNS	AR					Drug-resistant epilepsy		Amino acids (P), Cystine (WBC, PMN)	219800;219900;219750	IEM0873
Astroglial glutamate aspartate transporter deficiency	SLC1A2	AD		Infantile spasms		Hypsarrhythmia (EEG) EEG, abnormal	Drug-resistant epilepsy		DNA	617105	IEM0168
GABA transporter deficiency	SLC6A1	AD			Seizures, myoclonic-atonic				DNA	616421	IEM0154
Sodium-coupled neutral amino acid transporter 3 deficiency	SLC38A3	AR					Drug-resistant epilepsy		DNA	619881	IEM1924
Other disorders of amino acid metabolism
Dipeptidase deficiency	DPEP1	?			Myoclonic seizures	EEG, abnormal	Drug-resistant epilepsy		Acyglycines (P, U); Cystine (U); Leucotriens (U)	179780	IEM1508
Disorders of gluconeogenesis
Pyruvate carboxylase deficiency	PC	AR					Drug-resistant epilepsy		Amino acids (P), Lactate (P), Glucose (P), 3-OH-Butyrate/Acetoacetate (P)	266150	IEM0372
Disorders of glycogen metabolism
Laforin deficiency	EPM2A	AR			Myoclonic epilepsy Myoclonus	Giant somatosensory evoked potentials	Drug-resistant epilepsy		DNA	254780	IEM0368
Malin deficiency	NHLRC1	AR			Myoclonic epilepsy	EEG, abnormal	Drug-resistant epilepsy		DNA	254780	IEM0369
Disorders of carbohydrate transmembrane transport and absorption
Glucose transporter 1 deficiency	SLC2A1	AD, AR	Neonatal seizures					Treatable	Glucose (P, CSF)	606777;612126;601042;614847	IEM0314
Disorders of carnitine metabolism
Carnitine palmitoyl-transferase 1C deficiency	CPT1C	AD	Neonatal seizures		Seizures	Evokedpotentials+/-, abnormal (EEG)	Drug-resistant epilepsy		DNA	616282	IEM1165
Disorders of ketone body metabolism
3-Hydroxy-3-methylglutaryl-CoA synthase deficiency	HMGCS2	AR	Neonatal seizures					Treatable	Acyglycines (U), Organic acids (U), Acylcarnitines (P), Fatty acids and ketones (P)	605911	IEM0641
Mitochondrial acetoacetyl-CoA thiolase deficiency	ACAT1	AR					Drug-resistant epilepsy		Amino acids (P), Organic acids (U), Acylcarnitines (DBS, P), Lactate (P), Acetoacetate (P, U), 3-Hydroxy-n-butyric acid (P, U)	203750	IEM0643
3-Hydroxy-3-methylglutaryl-CoA lyase deficiency	HMGCL	AR	Neonatal seizures					Treatable	Amino acids (P), Organic acids (U), Acylcarnitines (DBS, P), ASAT/ALAT (P), Lactate (P), Ammonia (P)	246450	IEM0122
INTERMEDIARY METABOLISM: ENERGY (n=42)
Disorders of pyruvate metabolism
Pyruvate dehydrogenase E1 alpha deficiency	PDHA1	XL					Drug-resistant epilepsy		Lactate (P); Pyruvate (P); Alanine (P)	312170	IEM0389
Pyruvate dehydrogenase E3-binding protein deficiency	PDHX	AR					Drug-resistant epilepsy		Lactate (P); Pyruvate (P); Alanine (P); Fatty acids and ketones (S, U)	245349	IEM0392
Disorders of the Krebs cycle
Fumarate hydratase deficiency	FH	AR				EEG, abnormal	Drug-resistant epilepsy		Lactate (P), Organic acids (U), Catecholamines (P, U)	606812	IEM0401
Mitochondrial malate dehydrogenase deficiency	MDH2	AR			Myoclonus				Lactate (P), Organic acids (U), Catecholamines (P, U)	617339	IEM0403
OGDHL deficiency	OGDHL	AR		Infantile spasms		Hypsarrhythmia (EEG)	Drug-resistant epilepsy		DNA	617513	IEM1907
Disorders of creatine metabolism
Arginine:glycine amidinotransferase deficiency	GATM	AR						Treatable	Creatinine (P, U), Guanidino compounds (P, U)	612718	IEM0042
Guanidinoacetate methyltransferase deficiency	GAMT	AR						Treatable	Creatinine (P, U), Guanidino compounds (P, U)	612736	IEM0044
Creatine transporter deficiency	SLC6A8	XL					Drug-resistant epilepsy		Creatinine (P, U), Guanidino compounds (P, U)	300352	IEM0045
Disorders of mtDNA-encoded oxidative phosphorylation proteins
Mitochondrial ATP synthase F0 subunit 6 deficiency	MT-ATP6	MIT	Neonatal seizures			Burst-suppression pattern	Drug-resistant epilepsy		Lactate (P)	516060	IEM0484
Disorders of mtDNA-encoded tRNA and rRNA
Mitochondrial tRNA(Cys) deficiency	MT-TC	MIT			Myoclonic jerks		Drug-resistant epilepsy		Lactate (P)	590020	IEM0534
Mitochondrial tRNA(Lys) deficiency	MT-TK	MIT			Myoclonic epilepsy		Drug-resistant epilepsy		Lactate (P)	590060	IEM0542
Disorders of complex I subunits and assembly factors
Complex I assembly factor 8 deficiency	NDUFAF8	AR		Infantile spasms		Hypsarrhythmia (EEG)	Drug-resistant epilepsy		Lactate (P)	618776	IEM1530
Disorders of complex II subunits and assembly factors
Succinate dehydrogenase complex assembly factor 1 deficiency	SDHAF1	AR			Seizures (myoclonic)		Drug-resistant epilepsy		Lactate (P), Organic acids (U)	252011	IEM0454
Succinate dehydrogenase subunit D deficiency	SDHD	AR			Myoclonus		Drug-resistant epilepsy		Catecholamines (P, U)	252011	IEM0452
Disorders of complex IV subunits and assembly factors
Cytochrome c oxidase assembly factor 15 deficiency	COX15	AR	Neonatal seizures				Drug-resistant epilepsy		Lactate (P)	615119;256000	IEM0471
Cytochrome c oxidase subunit 6B1 deficiency	COX6B1	AR	Neonatal seizures				Drug-resistant epilepsy		Lactate (P)	220110	IEM0467
Cytochrome c oxidase subunit 8A deficiency	COX8A	MIT	Neonatal seizures				Drug-resistant epilepsy		DNA	220110	IEM1145
LRPPRC deficiency	LRPPRC	AR	Neonatal seizures			Burst-suppression pattern	Drug-resistant epilepsy		Lactate (P)	220111	IEM0476
COX11 deficiency	COX11	AR	Neonatal seizures				Drug-resistant epilepsy		Lactate (P)	603648	IEM1938
Disorders of coenzyme Q10 biosynthesis
Coenzyme Q2 polyprenyltranferase deficiency	COQ2	AR					Drug-resistant epilepsy		Lactate (P), CoQ10 (M, P, WBC)	609825;607426	IEM0620
Coenzyme Q4 deficiency	COQ4	AR					Drug-resistant epilepsy		Lactate (P), CoQ10 (M, P, WBC)	616276	IEM0621
Coenzyme Q6 monooxygenase deficiency	COQ6	AR					Drug-resistant epilepsy		DNA	614650	IEM0622
Disorders of lipoic acid and iron-sulfur metabolism
Lipoyltransferase 2 deficiency	LIPT2	AR				EEG, abnormal	Drug-resistant epilepsy		Amino acids (CSF, P), Lactate (P), Protein bound lipoic acid (FB)	617668	IEM0192
BOLA3 deficiency	BOLA3	AR			Seizures (myoclonic)				Amino acids (CSF, P), Lactate (P)	614299	IEM0196
Ferredoxin reductase deficiency	FDXR	AR					Drug-resistant epilepsy		Complexes I - IV activity (muscle), DNA	617717	IEM0203
Disorders of mitochondrial nucleotide pool maintenance
SAMHD1 deficiency Aicardi-Goutières syndrome type 5	SAMHD1	AR			Exaggerated startle reaction		Drug-resistant epilepsy		ASAT/ALAT (P), Blood count (B), Interferon-alpha (B), Pterins (CSF), C26:0 fatty acids (P)	612952	IEM0031
Mitochondrial DNA polymerase gamma catalytic subunit deficiency	POLG	AD, AR				RHADS	Epilepsy, intractable		Lactate (P), Organic acids (U), ASAT/ALAT (P)	203700	IEM0491
TWINKLE mitochondrial DNA helicase deficiency	TWNK	AR					Drug-resistant epilepsy		DNA	271245;616138	IEM0495
Disorders of mitochondrial aminoacyl-tRNA synthetases
Mitochondrial arginyl-tRNA synthetase deficiency	RARS2	AR			Myoclonic epilepsy		Drug-resistant epilepsy		Lactate (P)	611523	IEM0553
Mitochondrial asparaginyl-tRNA synthetase deficiency	NARS2	AR					Drug-resistant epilepsy		Lactate (P)	616239	IEM0554
Mitochondrial cysteinyl-tRNA synthetase deficiency	CARS2	AR			Seizures (myoclonic)		Drug-resistant epilepsy		Lactate (P)	616672	IEM0556
Mitochondrial phenylalanyl-tRNA synthetase deficiency	FARS2	AR					Drug-resistant epilepsy		Lactate (P)	614946	IEM0562
Mitochondrial valyl-tRNA synthetase deficiency	VARS2	AR			Seizures (myoclonic)				Lactate (P)	615917	IEM0565
Mitochondrial prolyl-tRNA synthetase deficiency	PARS2	AR		Infantile spasms		Hypsarrhythmia (EEG)	Epilepsy, refractory		Lactate (P)	612036	IEM1078
Disorders of the mitoribosome
GUF1 deficiency	GUF1	AR		Infantile spasms		Hypsarrhythmia (EEG)	Epilepsy, refractory		DNA	617065	IEM1080
Mitochondrial rRNA methyltransferase 2 deficiency	MRM2	?					Epilepsy, refractory		Citrulline (P)		IEM1220
Mitochondrial ribosomal small subunit 39 deficiency	PTCD3	AR			Myoclonus		Drug-resistant epilepsy		Lactate (P)	619057	IEM1540
Disorders of mitochondrial shuttles and carriers
Mitochondrial glutamate transporter deficiency	SLC25A22	AR			Myoclonic epilepsy	EEG, abnormal	Drug-resistant epilepsy		DNA	609304	IEM0166
Mitochondrial dicarboxylate transporter deficiency	SLC25A10	AR		Infantile spasms		EEG, abnormal	Drug-resistant epilepsy		DNA	606794	IEM1139
Cytosolic malate dehydrogenase deficiency	MDH1	AR		Infantile spasms		Hypsarrhythmia (EEG)	Drug-resistant epilepsy		Lactate (P)	618959	IEM1541
Disorders of mitochondrial protein import
TIMM50 deficiency	TIMM50	AR		Infantile spasms		Hypsarrhythmia (EEG)	Drug-resistant epilepsy		Lactate (P), Organic acids (U)	607381	IEM0588
Disorders of mitochondrial protein quality control
HSPE1 deficiency	HSPE1	AD		Infantile spasms			Drug-resistant epilepsy		Pyridoxal 5'-phosphate, PLP (CSF)	600141	IEM1221
LIPID METABOLISM AND TRANSPORT (n=13)
Disorders of peroxisomal fatty acid oxidation
X-linked adrenoleukodystrophy and adrenomyeloneuropathy	ABCD1	XL				EEG, abnormal		Treatable	VLCFA (P)	300100	IEM0883
Disorders of eicosanoid metabolism
Leukotriene C4 synthase deficiency	LTC4S	AR				EEG, abnormal	Drug-resistant epilepsy		Leucotriens (P, U,, CSF)	246530	IEM1179
Disorders of glycerolipid metabolism
Seipin deficiency	BSCL2	AR			Myoclonus		Drug-resistant epilepsy		ASAT/ALAT (P), Triglyceride (S), Insulin (S)	615924;269700	IEM1054
Disorders of glycerophospholipid metabolism
Phosphatidylinositol 3,5-bisphosphate-5-phosphatase deficiency	FIG4	AD				EEG, abnormal	Drug-resistant epilepsy		DNA	612577;611228	IEM0690
Synaptojanin 1 deficiency	SYNJ1	AR				EEG, abnormal	Seizures, refractory		Lactate (P)	617389	IEM0693
Fatty Acyl-CoA reductase 1deficiency	FAR1	AR					Drug-resistant epilepsy		Plasmalogens (RBC)	616154	IEM0881
Peroxin 5 deficiency Zellweger	PEX5	AR		Infantile spasms		Hypsarrhythmia	Drug-resistant seizures		ASAT/ALAT (P), VLCFA (P), Pipecolic acid (P, U)	214110	IEM0892
Phospholipase A2 group 6 deficiency	PLA2G6	AR				High-amplitude 16- to 24-Hz activity	Drug-resistant epilepsy		DNA	256600	IEM0669
Phosphatidylinositol 4,5-bisphosphate phospholipase C β1 deficiency	PLCB1	AR		Infantile spasms		Hypsarrhythmia (EEG) EEG, abnormal	Seizures, refractory		DNA	613722	IEM0707
Choline kinase, alpha deficiency	CHKA	AR					Drug-resistant epilepsy		DNA	620023	IEM1936
Disorders of sphingolipid synthesis and recycling
Ceramide synthase 2 deficiency	CERS2	AD			Myoclonic epilepsy		Drug-resistant epilepsy		DNA	606920	IEM1176
Ceramide synthase 1 deficiency	CERS1	AR			Myoclonic epilepsy		Drug-resistant epilepsy		DNA	616230	IEM1175
Disorders of bile acid metabolism
Sterol 27-hydroxylase deficiency Cerebrotendinous xanthomatosis	CYP27A1	AR				Evokedpotentials+/-, abnormal (EEG)		Treatable	Lipid panel (S); Sterols (P); Cholestane pentol glucuronide (U); 25-Hydroxy-Vitamin D (P)	213700	IEM0782
METABOLISM OF HETEROCYCLIC COMPOUNDS (n=17)
Disorders of pyrimidine metabolism
Pyrimidine nucleoside transporter deficiency	SLC28A1	AR			Seizures (myoclonic)		Drug-resistant epilepsy		Purines and pyrimidines (U, P)	606207	IEM1089
CAD trifunctional protein deficiency	CAD	AR						Treatable	Purines and pyrimidines (U, P)	616457	IEM0001
Disorders of purine metabolism
Adenylosuccinate lyase deficiency	ADSL	AR	Neonatal seizures				Drug-resistant epilepsy		Purines (CSF, U)	103050;608222	IEM0009
Disorders of ectonucleotide and nucleic acid metabolism
3’ Repair exonuclease 1 deficiency Aicardi-Goutières syndrome type 1	TREX1	AR			Exaggerated startle reaction				ASAT/ALAT (P), Blood count (B), Interferon-alpha (B), Pterins (CSF), C26:0 lysophosphatidylcholine	225750	IEM0026
Ribonuclease H2 subunit B deficiency Aicardi-Goutières syndrome type 2	RNASEH2B	AR		Infantile spasms	Myoclonic seizures				ASAT/ALAT (P), Blood count (B), Interferon-alpha (B), Pterins (CSF), C26:0 fatty acids (P)	610181	IEM0027
Ribonuclease H2 subunit C deficiency Aicardi-Goutières syndrome type 3	RNASEH2C	AR		Infantile spasms	Myoclonic seizures				ASAT/ALAT (P), Blood count (B), Interferon-alpha (B), Pterins (CSF), C26:0 fatty acids (P)	610329	IEM0028
Ribonuclease H2 subunit A deficiency Aicardi-Goutières syndrome type 4	RNASEH2A	AR		Infantile spasms	Myoclonic seizures				ASAT/ALAT (P), Blood count (B), Interferon-alpha (B), Pterins (CSF), C26:0 fatty acids (P)	610333	IEM0029
RNA-specific adenosine deaminase deficiency Aicardi-Goutières syndrome type 6	ADAR	AR			Exaggerated startle reaction				ASAT/ALAT (P), Blood count (B), Interferon-alpha (B), Pterins (CSF)	615010	IEM0032
MDA5 superactivity Aicardi-Goutières syndrome type 7	IFIH1	AD			Exaggerated startle reaction				ASAT/ALAT (P), Blood count (B), Interferon-alpha (B), Pterins (CSF), C26:0 fatty acids (P)	615846	IEM0033
PRUNE1 deficiency	PRUNE1	AR		Infantile spasms		Hypsarrhythmia (EEG)	Drug-resistant epilepsy		DNA	617481	IEM1481
Disorders of non-mitochondrial tRNA processing and aminoacyl-tRNA synthetases
CLP1 deficiency	CLP 1	AR					Seizures, refractory		DNA	615803	IEM1284
DALRD3 deficiency	DALRD3	AR			Seizures (myoclonic)				DNA	618910	IEM1287
Alanyl-tRNA synthetase 1 deficiency	AARS1	AR			Seizures (myoclonic)		Seizures, refractory		DNA	613287;616339	IEM1301
Glutaminyl-tRNA synthetase 1 deficiency	QARS1	AR					Drug-resistant epilepsy		DNA	615760	IEM1306
AIMP2/p38 deficiency	AIMP2	AR				EEG, abnormal	Seizures, intractable		DNA	618006	IEM1321
Disorders of heme degradation and bilirubin metabolism
UDP-glucuronosyltransferase A1 deficiency	UGT1A1	AR					Drug-resistant epilepsy		Bilirubin (P)	218800;606785	IEM0802
NADH-cytochrome b5 reductase deficiency	CYB5R3	AR			Seizures (myoclonic)		Drug-resistant epilepsy		DNA	250800	IEM0798
COMPLEX MOLECULE AND ORGANELLE METABOLISM (n=87)
Disorders of N-linked protein glycosylation
PMM2-CDG Phosphomannomutase 2 deficiency	PMM2	AR	Neonatal seizures					Treatable	ASAT/ALAT (P), Lipid panel (S), Sialotransferrins (S), Albumin (S), Factor XI (B),	601785	IEM0908
DPAGT1-CDG UDP-GlcNAc:Dol-P-GlcNac-P transferase deficiency	DPAGT1	AR	Neonatal seizures				Drug-resistant epilepsy		Sialotrasferrins (S)	608093	IEM0910
ALG13-CDG UDP-N-acetylglucosamine transferase catalytic subunit deficiency	ALG13	XL	Neonatal seizures				Epilepsy, refractory		Sialotrasferrins (S); Coagulation factors (P)	300884	IEM0912
ALG14-CDG UDP-N-acetylglucosamine transferase subunit deficeincy	ALG14	AR	Neonatal seizures				Drug-resistant epilepsy		Sialotrasferrins (S)	616227;612866	IEM0913
ALG1-CDG Mannosyltransferase 1 deficiency	ALG1	AR	Neonatal seizures				Drug-resistant epilepsy		Sialotransferrins (S), IGG (P), B cells, circulating (blood), Protein C (S)	608540	IEM0914
ALG2-CDG Mannosyltransferase 2 deficiency	ALG2	AR	Abnormal jitter				Drug-resistant epilepsy		Factor XI (B), Sialotrasferrins (S)	607906	IEM0915
ALG11-CDG Mannosyltransferase 4-5 deficiency	ALG11	AR	Neonatal seizures				Drug-resistant epilepsy		Factor XI (B), Antithrombin III (P), Sialotrasferrins (S)	613661	IEM0916
ALG3-CDG Mannosyltransferase 6 deficiency	ALG3	AR	Neonatal seizures	Infantile spasms		Hypsarrhythmia (EEG)	Drug-resistant epilepsy		Antithrombin III (P), Protein S (S), Sialotrasferrins (S)	601110	IEM0918
ALG6-CDG Glucosyltransferase 1 deficiency	ALG6	AR	Neonatal seizures				Drug-resistant epilepsy		Factor XI (B), Sialotrasferrins (S), ASAT/ALAT (P)	603147	IEM0921
ALG8-CDG Glucosyltransferase 2 deficiency	ALG8	AD, AR	Neonatal seizures				Drug-resistant epilepsy		CK (P), Sialotransferrins (S), Albumin (S), Factor IX and XII (B), Antithrombin III (P)	608104	IEM0922
GCS1-CDG Glucosidase 1 deficiency	MOGS	AR	Neonatal seizures			Burst-suppression (EEG)	Drug-resistant epilepsy		ASAT/ALAT (P), Oligosaccharide (U), Sialotransferins (S)	606056	IEM0927
MGAT2-CDG	MGAT2	AR					Epilepsy, intractable		ASAT/ALAT (P), CK (P), Sialotransferrins (S), Factor IX and XII (B), Antithrombin III (P)	212066	IEM0931
FCSK-CDG Fucokinase deficiency	FCSK	AR	Neonatal seizures				Drug-resistant epilepsy		Sialotrasferrins (S)	618324	IEM1068
OSTC-CDG Oligosaccharyltransferase complex deficiency	OSTC	AR	Neonatal seizures	Infantile spasms			Drug-resistant epilepsy		Sialotrasferrins (S)	619023	IEM1255
Disorders of O-linked protein glycosylation
POMT1-CDG O-Mannosyltransferase 1 deficiency	POMT1	AR	Neonatal seizures				Drug-resistant epilepsy		CK (P), Sialotrasferrins (S)	236670;613555;609308	IEM0933
POMT2-CDG O-Mannosyltransferase 2 deficiency	POMT2	AR	Neonatal seizures				Drug-resistant epilepsy		CK (P), DNA	613150;613156;613158	IEM0934
EOGT-CDG	EOGT	AR	Neonatal seizures				Drug-resistant epilepsy		DNA	615297	IEM0966
Disorders of lipid glycosylation
ST3GAL5-CDG Lactosylceramide alpha-2,3-sialyltransferase deficiency	ST3GAL5	AR					Drug-resistant seizures		Lactosylceramide (P), GM3 ganglioside (P)	609056	IEM0987
PIGA-CDG	PIGA	XL	Neonatal seizures				Drug-resistant epilepsy		ALP (P), GPI-anchored proteins (WBC, F)	300868;300818	IEM0971
PIGC-CDG	PIGC	AR					Seizures, intractable		Flow cytometry of GPI markers (Gr)	615716	IEM0972
PIGQ-CDG	PIGQ	AR					Seizures, refractory		ALP (P), DNA	605754	IEM0973
ST3GAL3-CDG	ST3GAL3	AR					Drug-resistant epilepsy		DNA	611090	IEM0989
PIGW-CDG	PIGW	AR	Neonatal seizures				Drug-resistant epilepsy		Alkaline phosphatase (P); DNA	616025	IEM0976
PIGM-CDG	PIGM	AR	Neonatal seizures				Drug-resistant epilepsy		Flow cytometry of GPI markers (Gr)	610293	IEM0977
PIGO-CDG	PIGO	AR					Drug-resistant epilepsy		ALP (P), GPI-anchored proteins (WBC, F)	614749	IEM0980
PIGU-CDG	PIGU	AR					Drug-resistant epilepsy		DNA	618590	IEM1553
PIGT-CDG	PIGT	AR					Drug-resistant epilepsy		ALP (P), GPI-anchored proteins (WBC, F)	615398	IEM0982
GPAA1-CDG	GPAA1	AR					Drug-resistant epilepsy		DNA	617810	IEM0983
PGAP1-CDG	PGAP1	AR					Drug-resistant epilepsy		DNA	615802	IEM0984
PGAP2-CDG	PGAP2	AR					Drug-resistant epilepsy		ALP (P), GPI-anchored proteins (WBC, F)	614207	IEM0986
PIGS-CDG	PIGS	AR					Drug-resistant epilepsy		DNA	618143	IEM1059
Disorders of multiple glycosylation pathways
UGDH-CDG	UGDH	AR		Infantile spasms		Hypsarrhythmia (EEG) EEG, abnormal	Seizures, refractory		DNA	618792	IEM1556
UGP2-CDG	UGP2	AR		Infantile spasms		Hypsarrhythmia (EEG) EEG, abnormal	Seizures, refractory		DNA	618744	IEM1557
Disorders of mitochondrial membrane biogenesis and remodeling
SERAC1 deficiency MEGDEL Syndrome	SERAC1	AR	Neonatal seizures			Burst-suppression pattern	Drug-resistant epilepsy		Lactate (P); Organic acids (U); Filipin staining	614739	IEM0582
Cardiolipin synthase 1 deficiency	CRLS1	AR			Myoclonic jerks		Drug-resistant epilepsy		DNA	608188	IEM1912
Disorders of mitochondrial and peroxisomal dynamics
UGO-1 like protein deficiency	SLC25A46	AR			Myoclonus		Drug-resistant epilepsy		Lactate (P), Organic acids (U)	616505	IEM0576
Trafficking kinesin-binding protein 1 deficiency	TRAK1	AR			Seizures (myoclonic)		Drug-resistant epilepsy		DNA	608112	IEM0614
SPATA5 deficiency	SPATA5	AR					Epilepsy, intractable		DNA	616577	IEM1380
Peroxisomal biogenesis disorders
Peroxin 1 deficiency Zellweger	PEX1	AR	Neonatal seizures	Infantile spasms		Hypsarrhythmia	Drug-resistant seizures		VLCFA (P), Pipecolic acid (P)	234580;214100;601539	IEM0889
Peroxin 2 deficiency Zellweger	PEX2	AR	Neonatal seizures	Infantile spasms		Hypsarrhythmia	Drug-resistant seizures		VLCFA (P), Pipecolic acid (P)	614866;614867	IEM0890
Peroxin 3 deficiency Zellweger	PEX3	AR	Neonatal seizures	Infantile spasms		Hypsarrhythmia	Drug-resistant seizures		VLCFA (P), Pipecolic acid (P)	617370;614882	IEM0891
Peroxin 6 deficiency Zellweger	PEX6	AR	Neonatal seizures	Infantile spasms		Hypsarrhythmia	Drug-resistant seizures		VLCFA (P), Pipecolic acid (P)	614862;614863;616617	IEM0893
Peroxin 10 deficiency Zellweger	PEX10	AR	Neonatal seizures	Infantile spasms		Hypsarrhythmia	Drug-resistant seizures		VLCFA (P), Pipecolic acid (P)	614870;614871	IEM0894
Peroxin 14B deficiency Zellweger	PEX11B	AR	Neonatal seizures	Infantile spasms		Hypsarrhythmia	Drug-resistant seizures		VLCFA (P), Pipecolic acid (P)	614920	IEM0895
Peroxin 12 deficiency Zellweger	PEX12	AR	Neonatal seizures	Infantile spasms		Hypsarrhythmia	Drug-resistant seizures		VLCFA (P), Pipecolic acid (P)	614859;266510	IEM0896
Peroxin 13 deficiency Zellweger	PEX13	AR	Neonatal seizures	Infantile spasms		Hypsarrhythmia	Drug-resistant seizures		VLCFA (P), Pipecolic acid (P)	614883;614885	IEM0897
Peroxin 14 deficiency Zellweger	PEX14	AR	Neonatal seizures	Infantile spasms		Hypsarrhythmia	Drug-resistant seizures		VLCFA (P), Pipecolic acid (P)	614887	IEM0898
Peroxin 16 deficiency Zellweger	PEX16	AR	Neonatal seizures	Infantile spasms		Hypsarrhythmia	Drug-resistant seizures		VLCFA (P), Pipecolic acid (P)	614876;614877	IEM0899
Peroxin 19 deficiency Zellweger	PEX19	AR	Neonatal seizures	Infantile spasms		Hypsarrhythmia	Drug-resistant seizures		VLCFA (P), Pipecolic acid (P)	614886	IEM0900
Peroxin 26 deficiency Zellweger	PEX26	AR	Neonatal seizures	Infantile spasms		Hypsarrhythmia	Drug-resistant seizures		VLCFA (P), Pristanic acid (S), Phytanic acid (S), AST/ALT (P), Plasmalogens (RBC), Pipecolic acid (S, U)	614872;614873	IEM0901
Disorders of vesicular trafficking
GOSR2-CDG	GOSR2	AR			Myoclonic epilepsy		Drug-resistant epilepsy		DNA	614018	IEM1062
TRAPPC12 deficiency	TRAPPC12	AR		Infantile spasms	Myoclonus	Hypsarrhythmia (EEG)	Drug-resistant epilepsy		DNA	617669	IEM1412
ARFGEF2 deficiency	ARFGEF2	AR		Infantile spasms		Hypsarrhythmia (EEG)	Drug-resistant epilepsy		DNA	608097	IEM1422
AP3B2 deficiency	AP3B2	AR		Infantile spasms		Hypsarrhythmia (EEG)	Drug-resistant epilepsy		DNA	617276	IEM1425
YIF1B deficiency	YIF1B	AR					Drug-resistant epilepsy		DNA	619125	IEM1517
VPS16 deficiency	VPS16	AD, AR			Myoclonic jerks		Drug-resistant epilepsy		Iron (BR)	619291	IEM1656
GET3-CDG Arsenical pump-driving ATPase 1	GET3	AR				EEG, abnormal	Drug-resistant epilepsy		Sialotransferins (S)	601913	IEM1918
Disorders of sphingolipid degradation
Beta-hexosaminidase subunit alpha deficiency Tay-Sachs disease	HEXA	AR			Myoclonic seizures	Fast central spikes	Drug-resistant epilepsy		Oligosaccharides (U), Lysosomal enzymes (DBS)	272800	IEM0836
Beta-hexosaminidase subunit beta deficiency Sandhoff disease	HEXB	AR			Myoclonic seizures		Drug-resistant epilepsy		Oligosaccharides (U), Lysosomal enzymes (DBS)	268800	IEM0837
Formyl-glycine generating enzyme deficiency Multiple sulfatase deficiency	SUMF1	AR	Neonatal seizures				Drug-resistant epilepsy		Sulfatide (U), Glycosaminoglycans (U)	272200	IEM0843
Beta-galactosidase-1 deficiency, GM1 gangliosis	GLB1	AR			Myoclonic seizures		Drug-resistant epilepsy		Oligosaccharides (U), Lysosomal enzymes (DBS)	253010	IEM0865
Acid ceramidase deficiency, primary neurologic phenotype Farber disease	ASAH1	AR			Myoclonic epilepsy		Drug-resistant epilepsy		Lysosomal enzymes (DBS)	228000	IEM0846
Combinded saposin deficiency (all forms)	PSAP	AR			Seizures (myoclonic)		Drug-resistant epilepsy		Sulfatides (U), Protein (CSF), Lysosomal enzymes (DBS)	611721	IEM0847
Disorders of glycoprotein degradation
Alpha-neuraminidase deficiency Sialidosis	NEU1	AR			Myoclonic epilepsy	Rhythmic vertex-positive spikes	Drug-resistant epilepsy		Oligosaccharides (U), Lysosomal enzymes (DBS)	256550	IEM0848
Cathepsin A deficiency Galactosialidosis	CTSA	AR			Myoclonus		Drug-resistant epilepsy		Oligosaccharides (U), Lysosomal enzymes (DBS)	256540	IEM0849
Alpha-N-acetylgalactosaminidase deficiency Schindler disease type I	NAGA	AR			Myoclonic epilepsy		Drug-resistant epilepsy		Oligosaccharides (U), Lysosomal enzymes (DBS)	609241	IEM0852
Neuronal ceroid lipofuscinosis
Tripeptidyl-peptidase 1 deficiency	TPP1	AR			Myoclonic epilepsy Seizures (myoclonic)	Vanishing electroencephalogram		Treatable	Lysosomal tripeptidyl-peptidase-1 (DBS)	204500	IEM0820
CLN3 disease	CLN3	AR				EEG, abnormal	Drug-resistant epilepsy		Peripheral smear, DNA	204200	IEM0821
CLN4 disease	DNAJC5	AD			Myoclonus	EEG, abnormal	Drug-resistant epilepsy		DNA	162350	IEM0822
Palmitoyl-protein thioesterase 1 deficiency	PPT1	AR			Myoclonic epilepsy Seizures (myoclonic)	Marked photosensitivity	Drug-resistant epilepsy		Lysosomal enzymes (DBS)	256730	IEM0689
CLN5 disease	CLN5	AR			Myoclonic epilepsy	EEG, abnormal	Drug-resistant epilepsy		DNA	256731	IEM0823
CLN6 disease	CLN6	AR			Myoclonic epilepsy	EEG, abnormal	Drug-resistant epilepsy		DNA	601780	IEM0824
CLN7 disease	MFSD8	AR			Myoclonic epilepsy Myoclonus	EEG, abnormal	Drug-resistant epilepsy		DNA	610951	IEM0825
CLN8 disease	CLN8	AR			Myoclonic epilepsy	EEG, abnormal	Drug-resistant epilepsy		DNA	600143	IEM0826
Cathepsin D deficiency	CTSD	AR			Myoclonus	EEG, abnormal	Drug-resistant epilepsy		Lysosomal enzymes (DBS)	610127	IEM0827
Progranulin deficiency	GRN	AD, AR				EEG, abnormal	Drug-resistant epilepsy		DNA	614706	IEM0828
ATP13A2 deficiency Kufor‐Rakeb syndrome	ATP13A2	AR			Myoclonus		Drug-resistant epilepsy		DNA	606693	IEM0829
Cathepsin F deficiency	CTSF	AR					Drug-resistant epilepsy		DNA	603539	IEM0830
CLN14 disease	KCTD7	AR			Myoclonic epilepsy Seizures (myoclonic)	EEG, abnormal	Drug-resistant epilepsy		DNA	611726	IEM0831
Disorders of autophagy
Spastizin deficiency	ZFYVE26	AR			Myoclonus		Drug-resistant epilepsy		DNA	270700	IEM0815
CHMP2B deficiency	CHMP2B	AD			Myoclonus		Drug-resistant epilepsy		DNA	600795	IEM1244
Hereditary spastic paraplegia CHMP3	CHMP3	AR			Myoclonus		Drug-resistant epilepsy		DNA	610052	IEM1943
Other disorders of complex molecule degradation
Niemann-Pick disease type C1	NPC1	AR					Drug-resistant epilepsy		Oxysterols (P); Filipin staining (F)	257220	IEM0870
Niemann-Pick disease type C2	NPC2	AR					Drug-resistant epilepsy		Oxysterols (P); Filipin staining (F)	607625	IEM0871
Glucocerebrosidase receptor deficiency	SCARB2	AR			Seizures (myoclonic)		Drug-resistant epilepsy		Lysosomal enzymes (DBS)	254900	IEM0875
Alpha-glucosidase deficiency Pompe disease	GAA	AR				EEG, abnormal	Drug-resistant epilepsy		ASAT/ALAT (P), CK (P), Glycogen (M)	232300	IEM0356
Lysosome-associated membrane protein 2 deficiency Danon disease	LAMP2	XL				EEG, abnormal	Drug-resistant epilepsy		ASAT/ALAT (P), CK (P), Glycogen (M)	300257	IEM0367
COFACTOR AND MINERAL METABOLISM (n=33)
Disorders of tetrahydrobiopterin metabolism
Autosomal recessive GTP cyclohydrolase 1 deficiency	GCH1	AR	Neonatal seizures		Seizures (myoclonic)		Drug-resistant epilepsy		Amino acids (P), Pterins (DBS, U, CSF), Biogenic amines (CSF)	233910	IEM0083
6-Pyruvoyl-tetrahydropterin synthase deficiency	PTS	AR			Seizures (myoclonic)	EEG, abnormal		Treatable	Amino acids (P), Pterins (DBS, U, CSF), Biogenic amines (CSF)	261640	IEM0085
Dihydropteridine reductase deficiency	QDPR	AR			Seizures (myoclonic)	Generalized slowing (EEG) Spike wave discharges (EEG)	Drug-resistant epilepsy		Amino acids (P); Pterins (DBS,U); DHPR activity (DBS); Biogenic amines (CSF), 5-methyl-THF (CSF)	261630	IEM0087
Disorders of thiamine metabolism
Thiamine transporter 2 deficiency	SLC19A3	AR					Epilepsy, intractable		Lactate (P), Organic acids (U)	606152	IEM0230
Disorders of pantothenate and CoA metabolism
Pantothenate kinase 2 deficiency	PANK2	AR					Drug-resistant epilepsy		Iron (brain), DNA	234200	IEM0246
Mitochondrial coenzyme A transporter deficiency	SLC25A42	AR					Drug-resistant epilepsy		Lactate P)	610823	IEM0249
Disorders of pyridoxine metabolism
Pyridox(am)ine 5´- phosphate oxidase deficiency	PNPO	AR	Neonatal seizures				Seizures, pharmacoresistant	Treatable	B6 vitaminers (CSF, P)	610090	IEM0250
Pyridoxal 5'-phosphate binding protein deficiency	PLPBP	AR	Neonatal seizures			Burst-suppression (EEG)	Drug-resistant epilepsy	Treatable	Pyridoxal 5'-phosphate, PLP (CSF), B6 vitaminers (CSF, P, U), Homovanillic acid, HVA (CSF)	617290	IEM0251
Alpha-amino adipic semialdehyde (AASA) dehydrogenase deficiency Pyridoxine-dependent seizures	ALDH7A1	AR	Neonatal seizures				Drug-resistant epilepsy	Treatable	Pyridoxal 5'-phosphate, PLP (CSF), B6 vitaminers (CSF, P, U), Pipecolic acid (CSF)	266100	IEM0131
Tissue-nonspecific alkaline phosphatase deficiency	ALPL	AR, AD	Neonatal seizures						Pyridoxal 5'-phosphate, PLP (CSF), ALP, Calcium (P), Phosphate (P)	241500	IEM0252
Disorders of biotin metabolism
Biotinidase deficiency	BTD	AR						Treatable	Acyglycines (U), Lactate (P), Organic acids (U), Acylcarnitines (P,DBS)	253260	IEM0227
Holocarboxylase synthetase deficiency	HLCS	AR	Neonatal seizures			Burst-suppression pattern	Drug-resistant epilepsy		Organic acids (U), Acylcarnitines (DBS, P), Lactate (P)	253270	IEM0228
Disorders of folate metabolism
Proton-coupled folate transporter deficiency	SLC46A1	AR						Treatable	Folate (S), 5-Methyl-THF (CSF), Blood count (B), Immunoglobulins (S)	229050	IEM0221
Folate receptor alpha deficiency	FOLR1	AR	Neonatal seizures		Seizures, myoclonic-astatic	EEG, abnormal		Treatable	5-Methyltetrahydrofolate (CSF), Folate (S)	613068	IEM0222
5,10-methylenetetrahydrofolate reductase deficiency	MTHFR	AR		Infantile spasms	Seizures (myoclonic)		Drug-resistant epilepsy	Treatable	Amino acids (P); Homocysteine (P); 5-Methyltetrahydrofolate (CSF), Folate (S)	236250	IEM0223
Dihydrofolate reductase deficiency	DHFR	AR						Treatable	LDH (P), Hb (B), Folates (B, CSF)	126060	IEM0225
5,10-Methenyltetrahydrofolate synthetase deficiency	MTHFS	AR						Treatable	5-Methyl-THF (CSF)	604197	IEM1035
Disorders of cobalamin metabolism
Methylmalonic aciduria and homocystinuria, cblF type	LMBRD1	AR					Drug-resistant epilepsy		Amino acids (P), Organic acids (U), Acylcarnitines (DBS, P), tHcy (P), SAM/SAH (P), Blood count	277380	IEM0211
Methylmalonic aciduria and homocystinuria, cblJ type	ABCD4	AR					Drug-resistant epilepsy		Amino acids (P), Organic acids (U), Acylcarnitines (DBS, P), tHcy (P), SAM/SAH (P)	614857	IEM0212
Methylmalonic aciduria and homocystinuria, cblC type	MMACHC	AR					Drug-resistant epilepsy		Homocysteine, total (P), B12 (S), Blood count, Organic acids (U), Acylcarnitines (DBS, P), Amino acids (P)	277400	IEM0213
Methylmalonic aciduria, cblDv2 type	MMADHC	AR	Neonatal seizures				Drug-resistant epilepsy		SAM (P,CSF), Amino acids (P), Organic acids (U), Acylcarnitines (P,DBS)	277410	IEM0215
Homocystinuria, cblDv1 type	MMADHC	AR	Neonatal seizures				Drug-resistant epilepsy		SAM (P,CSF), Amino acids (P), Organic acids (U), Acylcarnitines (P,DBS)	277410	IEM0215
Methylmalonic aciduria and homocystinuria, cblD type	MMADHC	AR	Neonatal seizures				Drug-resistant epilepsy		SAM (P,CSF), Amino acids (P), Organic acids (U), Acylcarnitines (P,DBS)	277410	IEM0215
Methylmalonic aciduria, cblA type	MMAA	AR	Neonatal seizures				Drug-resistant epilepsy		Amino acids (P), Organic acids (U), Acylcarnitines (P,DBS)	251100	IEM0218
Methylmalonic aciduria, cblB type	MMAB	AR	Neonatal seizures				Drug-resistant epilepsy		Amino acids (P); Organic acids (U); Acylcarnitines (U, P, DBS); Anion gap	251110	IEM0219
Methylmalonic aciduria and homocystinuria, cblX type	HCFC1	XL	Neonatal seizures	Infantile spasms			Seizures, intractable		Amino acids (P), Organic acids (U), Acylcarnitines (P,DBS)	309541	IEM0220
Methylmalonic aciduria and homocystinuria due to Ronin deficiency	THAP11	AR		Infantile spasms			Seizures, intractable		Amino acids (P), Organic acids (U), Acylcarnitines (P,DBS)	609119	IEM1125
Methylmalonic aciduria and homocystinuria due to ZNF143 deficiency	ZNF143	AR		Infantile spasms			Seizures, intractable		Amino acids (P), Organic acids (U), Acylcarnitines (P,DBS)	603433	IEM1256
Disorders of molybdenum cofactor metabolism
Cyclic pyranopterin monophosphate synthase deficiency MoCo A deficiency	MOCS1	AR	Neonatal seizures		Myoclonus	Burst-suppression pattern	Drug-resistant epilepsy		Uric acid (P), Sulfite (U), a-aminosemialdehyde (CSF), PLP (CSF), Purines and pyrimidines (U), Amino acids (P)	603707	IEM0275
Molybdopterin synthase deficiency MoCo B deficiency	MOCS2	AR	Neonatal seizures		Myoclonus	Burst-suppression pattern	Drug-resistant epilepsy		Uric acid (P), Sulfite (U), a-aminosemialdehyde (CSF), PLP (CSF), Purines and pyrimidines (U), Amino acids (P)	603708	IEM0276
Gephyrin deficiency MoCo C deficiency	GPHN	AR	Neonatal seizures		Myoclonic seizures	Burst-suppression pattern	Drug-resistant epilepsy		Uric acid (P), Sulfite (U), a-aminosemialdehyde (CSF), PLP (CSF), Purines and pyrimidines (U), Amino acids (P)	603930	IEM0277
Other disorders of vitamin metabolism
Vitamin D 1-α-hydroxylase deficiency	CYP27B1	AR					Drug-resistant epilepsy	Treatable	Amino acids (U), ALP (P), Calcium (P), Phosphate (P), PTH (S), 1,25-Dihydroxy vitamin D (S)	264700	IEM0266
Disorders of copper metabolism
Copper-transporting ATPase subunit alpha deficiency Menkes disease	ATP7A	AR	Neonatal seizures			Burst-suppression pattern	Drug-resistant epilepsy		Copper (S, U), Ceruloplasmin (S)	309400	IEM0280
METABOLIC CELL SIGNALLING (n=25)
Monoamine neurotransmission
Aromatic L-amino acid decarboxylase (AADC) deficiency	DDC	AR						Treatable	Biogenic amines (CSF, P); Vanillinlactic acid (U)	608643	IEM0077
Tyrosine hydroxylase deficiency	TH	AR						Treatable	Prolactin (P); Biogenic amines (CSF)	191290	IEM0076
Dopamine transporter deficiency	SLC6A3	AR	Neonatal irritability				Drug-resistant epilepsy		Organic acids (U), Biogenic amines (CSF)	613135;126455	IEM0080
Gamma-aminobutyric acid neurotransmitter disorders
GABA transaminase deficiency	ABAT	AR					Drug-resistant epilepsy		GABA free (CSF), β-Alanine (CSF), Homocarnosine (CSF)	137150;613163	IEM0152
Succinic semialdehyde dehydrogenase deficiency SSADH 4-Hydroxybutyric aciduria	ALDH5A1	AR				EEG, abnormal Generalized slowing (EEG)	Drug-resistant epilepsy		Organic acids (U)	271980;610045	IEM0153
GABA type A receptor γ2 subunit deficiency	GABRG2	AD			Seizures (myoclonic)				DNA	611277	IEM0159
GABA type A receptor δ subunit deficiency	GABRD	AR			Seizures (myoclonic)				DNA	137163	IEM1113
Glutamate neurotransmitter disorders
Ionotropic glutamate receptor NMDA type subunit 1 dysregulation	GRIN1	AD, AR			Myoclonus	EEG, abnormal	Drug-resistant epilepsy		DNA	614254;617820	IEM0169
Ionotropic glutamate receptor NMDA type subunit 2A dysregulation	GRIN2A	AD				EEG, abnormal	Drug-resistant epilepsy		DNA	245570	IEM0170
Ionotropic glutamate receptor NMDA type subunit 2B dysregulation	GRIN2B	AD		Infantile spasms		Hypsarrhythmia (EEG)	Drug-resistant epilepsy		DNA	616139;613970	IEM0171
Ionotropic glutamate receptor NMDA type subunit 2D superactivity	GRIN2D	AD		Infantile spasms		Hypsarrhythmia (EEG) EEG, abnormal	Epilepsy, refractory		DNA	617162	IEM0172
Ionotropic glutamate receptor AMPA type subunit 3 deficiency	GRIA3	XL			Myoclonic jerks		Drug-resistant epilepsy		DNA	300699	IEM0173
Ionotropic glutamate receptor AMPA type subunit 4 dysregulation	GRIA4	AD					Drug-resistant epilepsy		DNA	617864	IEM0174
Thorase deficiency	ATAD1	AR		Infantile spasms		Hypsarrhythmia (EEG)	Drug-resistant epilepsy		GABA free (CSF)	618011	IEM0175
Intellectual developmental disorder (GRIK2)	GRIK2	AR			Myoclonus		Drug-resistant epilepsy		DNA	611092	IEM1901
Glycine neurotransmitter disorders
Glycine receptor subunit alpha 1 deficiency	GLRA1	AD, AR			Myoclonus	EEG, abnormal	Drug-resistant epilepsy		DNA	149400	IEM0189
Glycine receptor subunit beta deficiency	GLRB	AR			Myoclonus		Drug-resistant epilepsy		DNA	614619	IEM0190
Intellectual developmental disorder, X-linked, syndromic, Pilorge type	GLRA2	XL				EEG, abnormal	Drug-resistant epilepsy		DNA	301076	IEM1922
Disorders of the synaptic vesicle cycle
TBC1D24 deficiency	TBC1D24	AD, AR					Drug-resistant epilepsy		DNA	614617;616044;615338;220500;608105;605021	IEM1453
KIF5A deficiency	KIF5A	AD			Seizures (myoclonic)		Drug-resistant epilepsy		DNA	602821	IEM1455
Dynamin 1 deficiency	DNM1	AD		Infantile spasms		Hypsarrhythmia (EEG)	Drug-resistant epilepsy		DNA	616346	IEM1458
NAPB deficiency	NAPB	AR					Drug-resistant epilepsy		DNA	611270	IEM1460
Syntaxin-binding protein 1 deficiency	STXBP1	AD		Infantile spasms		Hypsarrhythmia (EEG) Burst-suppression (EEG)	Seizures, refractory		DNA	612164	IEM1465
Synaptic vesicle glycoprotein 2A deficiency	SV2A	AD					Epilepsy, intractable		N-acetylaspartate (MRS), Lactate (MRS)	185860	IEM1466
SORCS receptor 3 deficiency	SORCS3	AR					Drug-resistant epilepsy		DNA	606285	IEM1480
